# Supplementary material for: Stability of Nine Time-Dependent Antibiotics for Outpatient Parenteral Antimicrobial Therapy (OPAT) Use
Source: Antibiotics (Basel). 2025 May 3;14(5):466. doi: 10.3390/antibiotics14050466 (PMC12108229; doi:10.3390/antibiotics14050466)
Supplement: Supplementary file 1 [file antibiotics-14-00466-s001.zip]

Archive with 1 entries (1 files):
- antibiotics-3592201-supplementary.pdf
